# Supplementary material for: Parallel and Visual Detections of ASFV by CRISPR-Cas12a and CRISPR-Cas13a Systems Targeting the Viral S273R Gene
Source: Animals (Basel). 2025 Jun 27;15(13):1902. doi: 10.3390/ani15131902 (PMC12248759; doi:10.3390/ani15131902)
Supplement: Supplementary file 1 [file animals-15-01902-s001.zip]

Archive with 2 entries (2 files):
- Table S1.pdf
- Tables S2 and S3.xlsx
