# Supplementary material for: Parallel and Visual Detections of ASFV by CRISPR-Cas12a and CRISPR-Cas13a Systems Targeting the Viral S273R Gene
Source: Animals (Basel). 2025 Jun 27;15(13):1902. doi: 10.3390/ani15131902 (PMC12248759; doi:10.3390/ani15131902)
Supplement: Supplementary file 1 [file animals-15-01902-s001.zip › Tables S2 and S3.xlsx]

## Sheet: Sheet1
Table S2. Sequence identity of Cas12a-RPA-S273R-1 and Cas12a-S273R-crRNA1 with the S273R sequences across different ASFV strains
GenBank accession numbers	Genomic DNA length (bp)	Genotypes	Identical to Cas12- RPA-S273R-1	Identical to Cas12a-S273R-crRNA1
MH025920	188629	Ⅸ	No	Yes
MH025919	188611	Ⅸ	No	Yes
MH025918	188630	Ⅸ	No	Yes
MH025917	188628	IX	No	Yes
MH025916	188627	IX	No	Yes
OZ005804	182720	IX	No	Yes
OZ005803	182715	IX	No	Yes
OZ005801	187015	IX	No	Yes
OZ005800	182882	IX	No	Yes
OZ005798	182717	IX	No	Yes
OZ003747	185088	IX	No	Yes
OZ003275	184984	IX	No	Yes
OZ002854	182748	IX	No	Yes
OZ002814	182720	IX	No	Yes
MN641876	187621	IV	No	Yes
MN641877	189903	XX	No	Yes
MN630494	184820	XX	No	Yes
MN336500	190066	XII	No	Yes
MN394630	188458	Ⅷ	No	Yes
LR899131	189950	IX	No	Yes
PP810980	185379	Ⅰ	Yes	Yes
PP810981	186200	Ⅰ	Yes	Yes
PP810979	186137	Ⅰ	Yes	Yes
MZ945537	172025	Ⅰ	Yes	Yes
MZ945536	171235	Ⅰ	Yes	Yes
OR371529	184940	Ⅰ	Yes	Yes
OR371525	184952	Ⅰ	Yes	Yes
OR371517	184953	Ⅰ	Yes	Yes
OQ971726	183390	Ⅰ	Yes	Yes
OQ971725	183395	Ⅰ	Yes	Yes
OQ971723	183210	Ⅰ	Yes	Yes
OQ971722	183406	Ⅰ	Yes	Yes
ON185726	183680	Ⅰ	Yes	Yes
KM102979	182906	Ⅰ	Yes	Yes
MZ202520	189523	Ⅰ	Yes	Yes
OR387521	181952	Ⅰ	Yes	Yes
OR387519	182999	Ⅰ	Yes	Yes
NC_044957	171719	Ⅰ	Yes	Yes
MW800838	181924	Ⅰ	Yes	Yes
MW788410	181693	Ⅰ	Yes	Yes
MW788409	181756	Ⅰ	Yes	Yes
MW788408	181754	Ⅰ	Yes	Yes
MW788407	181642	Ⅰ	Yes	Yes
MW788406	181733	Ⅰ	Yes	Yes
MW788405	181697	Ⅰ	Yes	Yes
MW736613	181753	Ⅰ	Yes	Yes
MW736612	181684	Ⅰ	Yes	Yes
MW736611	181759	Ⅰ	Yes	Yes
MW736610	181738	Ⅰ	Yes	Yes
MW736609	181756	Ⅰ	Yes	Yes
MW736608	181754	Ⅰ	Yes	Yes
MW736607	181758	Ⅰ	Yes	Yes
MW736606	181759	Ⅰ	Yes	Yes
MW736605	181753	Ⅰ	Yes	Yes
MW736604	181761	Ⅰ	Yes	Yes
MW736603	181733	Ⅰ	Yes	Yes
MW736602	181813	Ⅰ	Yes	Yes
MW736601	181793	Ⅰ	Yes	Yes
MW736600	181745	Ⅰ	Yes	Yes
MW736599	181753	Ⅰ	Yes	Yes
MW736598	181742	Ⅰ	Yes	Yes
MW736597	181742	Ⅰ	Yes	Yes
MW723500	181755	Ⅰ	Yes	Yes
MW723499	181738	Ⅰ	Yes	Yes
MW723498	181804	Ⅰ	Yes	Yes
MW723497	181753	Ⅰ	Yes	Yes
MW723496	181753	Ⅰ	Yes	Yes
MW723495	181754	Ⅰ	Yes	Yes
MW723494	181770	Ⅰ	Yes	Yes
MW723493	181746	Ⅰ	Yes	Yes
MW723492	181751	Ⅰ	Yes	Yes
MW723491	181753	Ⅰ	Yes	Yes
MW723490	181697	Ⅰ	Yes	Yes
MW723489	181740	Ⅰ	Yes	Yes
MW723488	181753	Ⅰ	Yes	Yes
MW723487	181748	Ⅰ	Yes	Yes
MW723486	181741	Ⅰ	Yes	Yes
MW723485	181750	Ⅰ	Yes	Yes
MW723484	181741	Ⅰ	Yes	Yes
MW723483	181751	Ⅰ	Yes	Yes
MW723482	181788	Ⅰ	Yes	Yes
MW723481	181859	Ⅰ	Yes	Yes
MW723480	181925	Ⅰ	Yes	Yes
AM712240	171719	Ⅰ	Yes	Yes
OP312970	181741	Ⅰ	Yes	Yes
NC_044955	184638	Ⅰ	Yes	Yes
MN270980	181869	Ⅰ	Yes	Yes
MN270979	184206	Ⅰ	Yes	Yes
MN270978	181699	Ⅰ	Yes	Yes
MN270977	184581	Ⅰ	Yes	Yes
MN270976	181651	Ⅰ	Yes	Yes
MN270975	183724	Ⅰ	Yes	Yes
MN270974	183720	Ⅰ	Yes	Yes
MN270973	181816	Ⅰ	Yes	Yes
MN270972	183723	Ⅰ	Yes	Yes
MN270971	183645	Ⅰ	Yes	Yes
MN270970	183639	Ⅰ	Yes	Yes
MN270969	183636	Ⅰ	Yes	Yes
KX354450	184638	Ⅰ	Yes	Yes
NC_044956	182284	Ⅰ	Yes	Yes
NC_001659	170101	Ⅰ	Yes	Yes
AM712239	182284	Ⅰ	Yes	Yes
NC_044943	172051	Ⅰ	Yes	Yes
NC_044941	182362	Ⅰ	Yes	Yes
MW647172	181758	Ⅰ	Yes	Yes
MW647171	181758	Ⅰ	Yes	Yes
LR881473	192206	Ⅰ	Yes	Yes
KM262845	172051	Ⅰ	Yes	Yes
KM262844	182362	Ⅰ	Yes	Yes
NC_044947	182906	Ⅰ	Yes	Yes
ON260841	181905	Ⅰ	Yes	Yes
ON260840	182085	Ⅰ	Yes	Yes
NC_044947	182906	Ⅰ	Yes	Yes
OP479889	184940	Ⅱ	Yes	Yes
MH681419	189404	Ⅱ	Yes	Yes
ON380539	189737	Ⅱ	Yes	Yes
ON380540	189456	Ⅱ	Yes	Yes
OR460732	190586	II	Yes	Yes
OR460741	190592	Ⅱ	Yes	Yes
OR460740	190594	Ⅱ	Yes	Yes
OR460737	190598	Ⅱ	Yes	Yes
OR460735	190590	Ⅱ	Yes	Yes
OR460731	190599	Ⅱ	Yes	Yes
OR460730	190590	Ⅱ	Yes	Yes
OP856591	189397	Ⅱ	Yes	Yes
OP605386	190590	Ⅱ	Yes	Yes
ON108571	190596	Ⅱ	Yes	Yes
OR460738	190592	Ⅱ	Yes	Yes
OR460736	190592	Ⅱ	Yes	Yes
OR460734	190584	Ⅱ	Yes	Yes
OR460733	190588	Ⅱ	Yes	Yes
OP467597	187868	Ⅱ	Yes	Yes
MK128995	189393	Ⅱ	Yes	Yes
OR460739	190599	Ⅱ	Yes	Yes
ON409983	183389	Ⅱ	Yes	Yes
ON409979	184521	Ⅱ	Yes	Yes
MW856068	183325	Ⅱ	Yes	Yes
PP478518	185680	Ⅱ	Yes	Yes
PP478517	185620	Ⅱ	Yes	Yes
ON409982	171004	Ⅱ	Yes	Yes
OL692744	190572	Ⅱ	Yes	Yes
OL692743	190517	Ⅱ	Yes	Yes
MN172368	189405	Ⅱ	Yes	Yes
MT180393	186498	Ⅱ	Yes	Yes
OR806652	190673	Ⅱ	Yes	Yes
MT166692	166931	Ⅱ	Yes	Yes
OR872426	191486	Ⅱ	Yes	Yes
MK645909	189394	Ⅱ	Yes	Yes
PP355086	181087	Ⅱ	Yes	Yes
MH766894	189402	Ⅱ	Yes	Yes
OM799941	189129	Ⅱ	Yes	Yes
OM966721	189127	Ⅱ	Yes	Yes
OM966720	189143	Ⅱ	Yes	Yes
OM966719	189131	Ⅱ	Yes	Yes
OM966718	189129	Ⅱ	Yes	Yes
OM966717	189125	Ⅱ	Yes	Yes
OM966716	189129	Ⅱ	Yes	Yes
OM966715	189133	Ⅱ	Yes	Yes
OM966714	189111	Ⅱ	Yes	Yes
MW033528	189401	Ⅱ	Yes	Yes
MK940252	189403	Ⅱ	Yes	Yes
MW306192	189263	Ⅱ	Yes	Yes
MW306191	189256	Ⅱ	Yes	Yes
MW306190	189248	Ⅱ	Yes	Yes
OL622042	189400	Ⅱ	Yes	Yes
MH910495	189465	Ⅱ	Yes	Yes
OR958825	189394	Ⅱ	Yes	Yes
OR944091	190315	Ⅱ	Yes	Yes
OR944090	190105	Ⅱ	Yes	Yes
OR944086	189983	Ⅱ	Yes	Yes
OR944085	189998	Ⅱ	Yes	Yes
OR290104	189416	Ⅱ	Yes	Yes
OR126359	189386	Ⅱ	Yes	Yes
OX376273	190600	Ⅱ	Yes	Yes
OX376272	190592	Ⅱ	Yes	Yes
OX376271	190599	Ⅱ	Yes	Yes
OX376268	190598	II	Yes	Yes
OX376267	190610	II	Yes	Yes
OX376266	190598	II	Yes	Yes
OX376265	190517	II	Yes	Yes
OX376264	190446	II	Yes	Yes
OX376263	190595	II	Yes	Yes
OX376262	190597	II	Yes	Yes
OX376261	190595	II	Yes	Yes
OX376260	190597	II	Yes	Yes
OX376259	190611	II	Yes	Yes
OX376258	190594	II	Yes	Yes
OX376257	190595	II	Yes	Yes
OX376256	190577	II	Yes	Yes
OX376255	190595	II	Yes	Yes
OX376254	190601	II	Yes	Yes
OX376253	190595	II	Yes	Yes
OX376252	190598	II	Yes	Yes
OX376251	190595	II	Yes	Yes
OX376250	190587	II	Yes	Yes
OP612151	189404	II	Yes	Yes
LC659087	189405	Ⅱ	Yes	Yes
LC659086	189398	Ⅱ	Yes	Yes
MW656282	189355	Ⅱ	Yes	Yes
MK333181	189404	II	Yes	Yes
MK333180	189404	II	Yes	Yes
MG939588	189401	II	Yes	Yes
MG939583	189401	Ⅱ	Yes	Yes
MW049116	187848	Ⅱ	Yes	Yes
OR863253	190880	Ⅱ	Yes	Yes
OR863252	190882	Ⅱ	Yes	Yes
MT748042	187848	Ⅱ	Yes	Yes
OR660696	190108	Ⅱ	Yes	Yes
OR660695	190117	Ⅱ	Yes	Yes
ON075797	188950	Ⅱ	Yes	Yes
OR660699	190120	Ⅱ	Yes	Yes
OP781313	184521	Ⅱ	Yes	Yes
OP781312	184519	Ⅱ	Yes	Yes
OP781311	184520	Ⅱ	Yes	Yes
OP781310	184526	Ⅱ	Yes	Yes
OR162436	188784	Ⅱ	Yes	Yes
OR660698	190047	Ⅱ	Yes	Yes
OR660697	190316	Ⅱ	Yes	Yes
OP781309	183978	Ⅱ	Yes	Yes
OP781308	183999	Ⅱ	Yes	Yes
OQ434234	185651	Ⅱ	Yes	Yes
ON456300	187951	II	Yes	Yes
MT459800	189252	Ⅱ	Yes	Yes
OR159219	189400	Ⅱ	Yes	Yes
OR159218	189429	Ⅱ	Yes	Yes
OR159217	189411	Ⅱ	Yes	Yes
OR604566	186611	Ⅱ	Yes	Yes
OR271566	189389	Ⅱ	Yes	Yes
OR271565	187254	Ⅱ	Yes	Yes
OR135685	189529	Ⅱ	Yes	Yes
MK628478	189399	Ⅱ	Yes	Yes
MK543947	190202	Ⅱ	Yes	Yes
OR371528	184709	Ⅱ	Yes	Yes
OR371527	184714	Ⅱ	Yes	Yes
OR371526	184714	Ⅱ	Yes	Yes
OR371524	183536	Ⅱ	Yes	Yes
OR371523	184723	Ⅱ	Yes	Yes
OR371522	184713	Ⅱ	Yes	Yes
OR371521	183542	Ⅱ	Yes	Yes
OR371520	184712	Ⅱ	Yes	Yes
OR371519	184698	Ⅱ	Yes	Yes
OR371518	184707	Ⅱ	Yes	Yes
OP718535	184651	Ⅱ	Yes	Yes
OP718534	184616	Ⅱ	Yes	Yes
OP718533	184661	II	Yes	Yes
OR449224	213885	II	Yes	Yes
OK358852	192298	II	Yes	Yes
MT847623	189413	Ⅱ	Yes	Yes
MT847621	189409	Ⅱ	Yes	Yes
MT847620	189414	Ⅱ	Yes	Yes
MW521382	188643	Ⅱ	Yes	Yes
OR180113	192224	Ⅱ	Yes	Yes
MN393477	190576	Ⅱ	Yes	Yes
MN393476	190576	Ⅱ	Yes	Yes
MN715134	190601	Ⅱ	Yes	Yes
OM481276	190595	Ⅱ	Yes	Yes
OM481275	190598	Ⅱ	Yes	Yes
MT496893	189393	Ⅱ	Yes	Yes
ON400500	178014	Ⅱ	Yes	Yes
PP213441	185370	II	Yes	Yes
PP213440	185370	II	Yes	Yes
PP213439	185370	II	Yes	Yes
OR145834	187849	II	Yes	Yes
OR145833	187848	II	Yes	Yes
OR145832	187849	II	Yes	Yes
OR145831	187854	II	Yes	Yes
OR145830	187850	II	Yes	Yes
OR145829	187848	II	Yes	Yes
OR145828	187847	II	Yes	Yes
OR145827	187848	II	Yes	Yes
MW791761	190565	II	Yes	Yes
MW791760	190569	II	Yes	Yes
MW791756	190559	II	Yes	Yes
MW791755	190565	II	Yes	Yes
MW791754	190563	II	Yes	Yes
MW791753	190571	II	Yes	Yes
MW791752	190565	II	Yes	Yes
PP713620	189407	II	Yes	Yes
PP713619	190593	II	Yes	Yes
PP713618	190595	II	Yes	Yes
PP713617	190590	II	Yes	Yes
PP713616	190583	II	Yes	Yes
PP713615	190992	II	Yes	Yes
PP737716	189501	II	Yes	Yes
PP737715	189519	II	Yes	Yes
PP737713	189539	II	Yes	Yes
PP737712	189528	II	Yes	Yes
PP737711	189537	II	Yes	Yes
PP737709	189514	II	Yes	Yes
PP737708	187609	II	Yes	Yes
ON963982	192377	II	Yes	Yes
OR806651	164373	Ⅱ	Yes	Yes
FR682468	190584	Ⅱ	Yes	Yes
LR722600	190594	Ⅱ	Yes	Yes
LR536725	190599	Ⅱ	Yes	Yes
LR899193	190592	Ⅱ	Yes	Yes
NC_044959	190584	Ⅱ	Yes	Yes
LS478113	182446	Ⅱ	Yes	Yes
OQ504956	185431	I/II recombinantion	Yes	Yes
OQ504954	185395	I/II recombinantion	Yes	Yes
PQ010734	185972	I/II recombinantion	Yes	Yes
PQ010733	185899	I/II recombinantion	Yes	Yes
PQ010732	185326	I/II recombinantion	Yes	Yes
OP823269	187835	I/II recombinantion	Yes	Yes
OP823268	187836	I/II recombinantion	Yes	Yes
LC659089	189401	IX	Yes	Yes
LC659088	189396	IX	Yes	Yes

## Sheet: Sheet2
Table S3. Sequence identity of Cas13a-RPA-S273R-3 and Cas13a-S273R-crRNA1 with the S273R sequences across diverse ASFV strains
GenBank accession numbers	Genomic DNA length (bp)	Genotypes	Identical to Cas13- RPA-S273R-3	Identical to Cas13a-S273R-crRNA1
MH025920	188629	Ⅸ	No	No
MH025919	188611	Ⅸ	No	No
MH025918	188630	Ⅸ	No	No
MH025917	188628	IX	No	No
MH025916	188627	IX	No	No
OZ005804	182720	IX	No	No
OZ005803	182715	IX	No	No
OZ005801	187015	IX	No	No
OZ005800	182882	IX	No	No
OZ005798	182717	IX	No	No
OZ003747	185088	IX	No	No
OZ003275	184984	IX	No	No
OZ002854	182748	IX	No	No
OZ002814	182720	IX	No	No
MN641876	187621	IV	No	No
MN641877	189903	XX	No	No
MN630494	184820	XX	No	No
MN336500	190066	XII	No	No
MN394630	188458	Ⅷ	No	No
LR899131	189950	IX	No	No
PP810980	185379	Ⅰ	Yes	Yes
PP810981	186200	Ⅰ	Yes	Yes
PP810979	186137	Ⅰ	Yes	Yes
MZ945537	172025	Ⅰ	Yes	No
MZ945536	171235	Ⅰ	Yes	No
OR371529	184940	Ⅰ	Yes	No
OR371525	184952	Ⅰ	Yes	Yes
OR371517	184953	Ⅰ	Yes	Yes
OQ971726	183390	Ⅰ	Yes	No
OQ971725	183395	Ⅰ	Yes	No
OQ971723	183210	Ⅰ	Yes	No
OQ971722	183406	Ⅰ	Yes	No
ON185726	183680	Ⅰ	Yes	No
KM102979	182906	Ⅰ	Yes	No
MZ202520	189523	Ⅰ	Yes	No
OR387521	181952	Ⅰ	Yes	No
OR387519	182999	Ⅰ	Yes	No
NC_044957	171719	Ⅰ	Yes	No
MW800838	181924	Ⅰ	Yes	No
MW788410	181693	Ⅰ	Yes	No
MW788409	181756	Ⅰ	Yes	No
MW788408	181754	Ⅰ	Yes	No
MW788407	181642	Ⅰ	Yes	No
MW788406	181733	Ⅰ	Yes	No
MW788405	181697	Ⅰ	Yes	No
MW736613	181753	Ⅰ	Yes	No
MW736612	181684	Ⅰ	Yes	No
MW736611	181759	Ⅰ	Yes	No
MW736610	181738	Ⅰ	Yes	No
MW736609	181756	Ⅰ	Yes	No
MW736608	181754	Ⅰ	Yes	No
MW736607	181758	Ⅰ	Yes	No
MW736606	181759	Ⅰ	Yes	No
MW736605	181753	Ⅰ	Yes	No
MW736604	181761	Ⅰ	Yes	No
MW736603	181733	Ⅰ	Yes	No
MW736602	181813	Ⅰ	Yes	No
MW736601	181793	Ⅰ	Yes	No
MW736600	181745	Ⅰ	Yes	No
MW736599	181753	Ⅰ	Yes	No
MW736598	181742	Ⅰ	Yes	No
MW736597	181742	Ⅰ	Yes	No
MW723500	181755	Ⅰ	Yes	No
MW723499	181738	Ⅰ	Yes	No
MW723498	181804	Ⅰ	Yes	No
MW723497	181753	Ⅰ	Yes	No
MW723496	181753	Ⅰ	Yes	No
MW723495	181754	Ⅰ	Yes	No
MW723494	181770	Ⅰ	Yes	No
MW723493	181746	Ⅰ	Yes	No
MW723492	181751	Ⅰ	Yes	No
MW723491	181753	Ⅰ	Yes	No
MW723490	181697	Ⅰ	Yes	No
MW723489	181740	Ⅰ	Yes	No
MW723488	181753	Ⅰ	Yes	No
MW723487	181748	Ⅰ	Yes	No
MW723486	181741	Ⅰ	Yes	No
MW723485	181750	Ⅰ	Yes	No
MW723484	181741	Ⅰ	Yes	No
MW723483	181751	Ⅰ	Yes	No
MW723482	181788	Ⅰ	Yes	No
MW723481	181859	Ⅰ	Yes	No
MW723480	181925	Ⅰ	Yes	No
AM712240	171719	Ⅰ	Yes	No
OP312970	181741	Ⅰ	Yes	No
NC_044955	184638	Ⅰ	Yes	No
MN270980	181869	Ⅰ	Yes	No
MN270979	184206	Ⅰ	Yes	No
MN270978	181699	Ⅰ	Yes	No
MN270977	184581	Ⅰ	Yes	No
MN270976	181651	Ⅰ	Yes	No
MN270975	183724	Ⅰ	Yes	No
MN270974	183720	Ⅰ	Yes	No
MN270973	181816	Ⅰ	Yes	No
MN270972	183723	Ⅰ	Yes	No
MN270971	183645	Ⅰ	Yes	No
MN270970	183639	Ⅰ	Yes	No
MN270969	183636	Ⅰ	Yes	No
KX354450	184638	Ⅰ	Yes	No
NC_044956	182284	Ⅰ	Yes	No
NC_001659	170101	Ⅰ	Yes	No
AM712239	182284	Ⅰ	Yes	No
NC_044943	172051	Ⅰ	Yes	No
NC_044941	182362	Ⅰ	Yes	No
MW647172	181758	Ⅰ	Yes	No
MW647171	181758	Ⅰ	Yes	No
LR881473	192206	Ⅰ	Yes	No
KM262845	172051	Ⅰ	Yes	No
KM262844	182362	Ⅰ	Yes	No
NC_044947	182906	Ⅰ	Yes	No
ON260841	181905	Ⅰ	Yes	No
ON260840	182085	Ⅰ	Yes	No
NC_044947	182906	Ⅰ	Yes	No
OP479889	184940	Ⅱ	Yes	Yes
MH681419	189404	Ⅱ	Yes	Yes
ON380539	189737	Ⅱ	Yes	Yes
ON380540	189456	Ⅱ	Yes	Yes
OR460732	190586	II	Yes	Yes
OR460741	190592	Ⅱ	Yes	Yes
OR460740	190594	Ⅱ	Yes	Yes
OR460737	190598	Ⅱ	Yes	Yes
OR460735	190590	Ⅱ	Yes	Yes
OR460731	190599	Ⅱ	Yes	Yes
OR460730	190590	Ⅱ	Yes	Yes
OP856591	189397	Ⅱ	Yes	Yes
OP605386	190590	Ⅱ	Yes	Yes
ON108571	190596	Ⅱ	Yes	Yes
OR460738	190592	Ⅱ	Yes	Yes
OR460736	190592	Ⅱ	Yes	Yes
OR460734	190584	Ⅱ	Yes	Yes
OR460733	190588	Ⅱ	Yes	Yes
OP467597	187868	Ⅱ	Yes	Yes
MK128995	189393	Ⅱ	Yes	Yes
OR460739	190599	Ⅱ	Yes	Yes
ON409983	183389	Ⅱ	Yes	Yes
ON409979	184521	Ⅱ	Yes	Yes
MW856068	183325	Ⅱ	Yes	Yes
PP478518	185680	Ⅱ	Yes	Yes
PP478517	185620	Ⅱ	Yes	Yes
ON409982	171004	Ⅱ	Yes	Yes
OL692744	190572	Ⅱ	Yes	Yes
OL692743	190517	Ⅱ	Yes	Yes
MN172368	189405	Ⅱ	Yes	Yes
MT180393	186498	Ⅱ	Yes	Yes
OR806652	190673	Ⅱ	Yes	Yes
MT166692	166931	Ⅱ	Yes	Yes
OR872426	191486	Ⅱ	Yes	Yes
MK645909	189394	Ⅱ	Yes	Yes
PP355086	181087	Ⅱ	Yes	Yes
MH766894	189402	Ⅱ	Yes	Yes
OM799941	189129	Ⅱ	Yes	Yes
OM966721	189127	Ⅱ	Yes	Yes
OM966720	189143	Ⅱ	Yes	Yes
OM966719	189131	Ⅱ	Yes	Yes
OM966718	189129	Ⅱ	Yes	Yes
OM966717	189125	Ⅱ	Yes	Yes
OM966716	189129	Ⅱ	Yes	Yes
OM966715	189133	Ⅱ	Yes	Yes
OM966714	189111	Ⅱ	Yes	Yes
MW033528	189401	Ⅱ	Yes	Yes
MK940252	189403	Ⅱ	Yes	Yes
MW306192	189263	Ⅱ	Yes	Yes
MW306191	189256	Ⅱ	Yes	Yes
MW306190	189248	Ⅱ	Yes	Yes
OL622042	189400	Ⅱ	Yes	Yes
MH910495	189465	Ⅱ	Yes	Yes
OR958825	189394	Ⅱ	Yes	Yes
OR944091	190315	Ⅱ	Yes	Yes
OR944090	190105	Ⅱ	Yes	Yes
OR944086	189983	Ⅱ	Yes	Yes
OR944085	189998	Ⅱ	Yes	Yes
OR290104	189416	Ⅱ	Yes	Yes
OR126359	189386	Ⅱ	Yes	Yes
OX376273	190600	Ⅱ	Yes	Yes
OX376272	190592	Ⅱ	Yes	Yes
OX376271	190599	Ⅱ	Yes	Yes
OX376268	190598	II	Yes	Yes
OX376267	190610	II	Yes	Yes
OX376266	190598	II	Yes	Yes
OX376265	190517	II	Yes	Yes
OX376264	190446	II	Yes	Yes
OX376263	190595	II	Yes	Yes
OX376262	190597	II	Yes	Yes
OX376261	190595	II	Yes	Yes
OX376260	190597	II	Yes	Yes
OX376259	190611	II	Yes	Yes
OX376258	190594	II	Yes	Yes
OX376257	190595	II	Yes	Yes
OX376256	190577	II	Yes	Yes
OX376255	190595	II	Yes	Yes
OX376254	190601	II	Yes	Yes
OX376253	190595	II	Yes	Yes
OX376252	190598	II	Yes	Yes
OX376251	190595	II	Yes	Yes
OX376250	190587	II	Yes	Yes
OP612151	189404	II	Yes	Yes
LC659087	189405	Ⅱ	Yes	Yes
LC659086	189398	Ⅱ	Yes	Yes
MW656282	189355	Ⅱ	Yes	Yes
MK333181	189404	II	Yes	Yes
MK333180	189404	II	Yes	Yes
MG939588	189401	II	Yes	Yes
MG939583	189401	Ⅱ	Yes	Yes
MW049116	187848	Ⅱ	Yes	Yes
OR863253	190880	Ⅱ	Yes	Yes
OR863252	190882	Ⅱ	Yes	Yes
MT748042	187848	Ⅱ	Yes	Yes
OR660696	190108	Ⅱ	Yes	Yes
OR660695	190117	Ⅱ	Yes	Yes
ON075797	188950	Ⅱ	Yes	Yes
OR660699	190120	Ⅱ	Yes	Yes
OP781313	184521	Ⅱ	Yes	Yes
OP781312	184519	Ⅱ	Yes	Yes
OP781311	184520	Ⅱ	Yes	Yes
OP781310	184526	Ⅱ	Yes	Yes
OR162436	188784	Ⅱ	Yes	Yes
OR660698	190047	Ⅱ	Yes	Yes
OR660697	190316	Ⅱ	Yes	Yes
OP781309	183978	Ⅱ	Yes	Yes
OP781308	183999	Ⅱ	Yes	Yes
OQ434234	185651	Ⅱ	Yes	Yes
ON456300	187951	II	Yes	Yes
MT459800	189252	Ⅱ	Yes	Yes
OR159219	189400	Ⅱ	Yes	Yes
OR159218	189429	Ⅱ	Yes	Yes
OR159217	189411	Ⅱ	Yes	Yes
OR604566	186611	Ⅱ	Yes	Yes
OR271566	189389	Ⅱ	Yes	Yes
OR271565	187254	Ⅱ	Yes	Yes
OR135685	189529	Ⅱ	Yes	Yes
MK628478	189399	Ⅱ	Yes	Yes
MK543947	190202	Ⅱ	Yes	Yes
OR371528	184709	Ⅱ	Yes	Yes
OR371527	184714	Ⅱ	Yes	Yes
OR371526	184714	Ⅱ	Yes	Yes
OR371524	183536	Ⅱ	Yes	Yes
OR371523	184723	Ⅱ	Yes	Yes
OR371522	184713	Ⅱ	Yes	Yes
OR371521	183542	Ⅱ	Yes	Yes
OR371520	184712	Ⅱ	Yes	Yes
OR371519	184698	Ⅱ	Yes	Yes
OR371518	184707	Ⅱ	Yes	Yes
OP718535	184651	Ⅱ	Yes	Yes
OP718534	184616	Ⅱ	Yes	Yes
OP718533	184661	II	Yes	Yes
OR449224	213885	II	Yes	Yes
OK358852	192298	II	Yes	Yes
MT847623	189413	Ⅱ	Yes	Yes
MT847621	189409	Ⅱ	Yes	Yes
MT847620	189414	Ⅱ	Yes	Yes
MW521382	188643	Ⅱ	Yes	Yes
OR180113	192224	Ⅱ	Yes	Yes
MN393477	190576	Ⅱ	Yes	Yes
MN393476	190576	Ⅱ	Yes	Yes
MN715134	190601	Ⅱ	Yes	Yes
OM481276	190595	Ⅱ	Yes	Yes
OM481275	190598	Ⅱ	Yes	Yes
MT496893	189393	Ⅱ	Yes	Yes
ON400500	178014	Ⅱ	Yes	Yes
PP213441	185370	II	Yes	Yes
PP213440	185370	II	Yes	Yes
PP213439	185370	II	Yes	Yes
OR145834	187849	II	Yes	Yes
OR145833	187848	II	Yes	Yes
OR145832	187849	II	Yes	Yes
OR145831	187854	II	Yes	Yes
OR145830	187850	II	Yes	Yes
OR145829	187848	II	Yes	Yes
OR145828	187847	II	Yes	Yes
OR145827	187848	II	Yes	Yes
MW791761	190565	II	Yes	Yes
MW791760	190569	II	Yes	Yes
MW791756	190559	II	Yes	Yes
MW791755	190565	II	Yes	Yes
MW791754	190563	II	Yes	Yes
MW791753	190571	II	Yes	Yes
MW791752	190565	II	Yes	Yes
PP713620	189407	II	Yes	Yes
PP713619	190593	II	Yes	Yes
PP713618	190595	II	Yes	Yes
PP713617	190590	II	Yes	Yes
PP713616	190583	II	Yes	Yes
PP713615	190992	II	Yes	Yes
PP737716	189501	II	Yes	Yes
PP737715	189519	II	Yes	Yes
PP737713	189539	II	Yes	Yes
PP737712	189528	II	Yes	Yes
PP737711	189537	II	Yes	Yes
PP737709	189514	II	Yes	Yes
PP737708	187609	II	Yes	Yes
ON963982	192377	II	Yes	Yes
OR806651	164373	Ⅱ	Yes	Yes
FR682468	190584	Ⅱ	Yes	Yes
LR722600	190594	Ⅱ	Yes	Yes
LR536725	190599	Ⅱ	Yes	Yes
LR899193	190592	Ⅱ	Yes	Yes
NC_044959	190584	Ⅱ	Yes	Yes
LS478113	182446	Ⅱ	Yes	Yes
OQ504956	185431	I/II recombinantion	Yes	Yes
OQ504954	185395	I/II recombinantion	Yes	Yes
PQ010734	185972	I/II recombinantion	Yes	Yes
PQ010733	185899	I/II recombinantion	Yes	Yes
PQ010732	185326	I/II recombinantion	Yes	Yes
OP823269	187835	I/II recombinantion	Yes	Yes
OP823268	187836	I/II recombinantion	Yes	Yes
LC659089	189401	IX	Yes	Yes
LC659088	189396	IX	Yes	Yes
Note:The sequence of Cas13a-S273R-crRNA1 differs by only a single nucleotide from the S273R sequences in the vast majority of type I ASFV strains.
